# Supplementary material for: Accuracy and reliability of the InBody 270 multi-frequency body composition analyser in 10-12-year-old children
Source: PLoS One. 2021 Mar 26;16(3):e0247362. doi: 10.1371/journal.pone.0247362 (PMC7996997; doi:10.1371/journal.pone.0247362)
Supplement: S1 File — (XLSX) [file pone.0247362.s001.xlsx]

## Sheet: Data
pre/post	Group	Yo-Yo IR1C level	Yo-Yo IR1C (m)	SLJ (cm)	Balance (s)	Gender	Height	Weight (kg)	Fat%	Musclemass (kg)	Weight2 (kg)	Fat%2	Musclemass2 (kg)	Sys1	Dia1	RHR1	Sys2	Dia2	RHR2	Sys3	Dia3	RHR3	Sys4	Dia4	RHR4	Age	Leg BMC (g)	Total BMC (g)	Total mass (g)	Total Fatmass (g)	Total LBM (g)	Total fat%
pre	c	16.9	1152		8	m	131.6	25.4	12.3	11.3	25.4	13.1	11.1	99	63	70	99	63	73	99	61	70				10	342	1057	25506	3972	20477	0.156
pre	c	11.2	128		1	f	147.9	45.5	32.7	16.1	45.5	34.2	15.6	97	62	60	94	55	65	97	54	62				11	476	1307	45117	15996	27814	0.355
pre	c	12.2	192		2	m	168.8	62.1	29.3	24.2	62.2	29.1	24.3	109	73	75	97	61	57	102	66	65				11	727	1775	62256	22854	37627	0.367
pre	c				2	f	148.9	41.6	27.3	16	41.6	30.2	15.2	84	61	72	85	58	71	86	56	75				11	553	1492	41254	14416	25346	0.349
pre	c	12.3	224		3	m	141.9	31.3	18.9	12.9	31.3	19.9	12.7	93	71	59	94	68	65	98	65	62				11	356	1182	31271	7602	22487	0.243
pre	c	13.3	320		2	m	159.3	42.2	17	18.7	42.1	17.6	18.5	103	69	73	102	68	75	103	68	73				11	667	1731	42185	11782	28672	0.279
pre	c	13.3	320		22	f	148.5	42.9	23.7	17.3	42.9	25.3	16.9	104	67	54	104	63	55	104	58	60				10	541	1570	42916	12723	28623	0.296
pre	c	13.2	288		6	f	145.3	29.2	10.7	13.4	29.2	12	13.2	102	70	76	100	67	84	105	69	80				11	472	1334	29258	5210	22714	0.178
pre	c	14.1	384		7	f	149.5	46.3	32	16.6	46.3	33.4	16.1	95	68	59	93	63	58	95	62	57				11	585	1547	46341	17478	27316	0.377
pre	c	14.1	384		8	f					45.4	16.2	20.3	98	70	76	98	71	78	95	68	79				11	739	1977	45474	10771	32726	0.237
pre	c	12.2	192		1	m	147.8	43.7	33.2	15.2	43.7	28.1	16.5	94	65	67	97	62	77	90	65	70				11	555	1457	43647	14157	28033	0.324
pre	c	13.2	288		9	f	148.5	48.9	35.6	16.8	48.9	35	17	98	62	70	102	63	64	123	95	84	92	62	66	11	600	1504	48892	18512	28876	0.379
pre	c	14.1	384		3	m	149.3	47.8	29.4	18.1	47.8	30.1	17.9	98	71	67	101	67	68	102	68	68				10	515	1416	47729	17509	28804	0.367
pre	c	13.2	288		7	f	157.5	47.9	17.4	21.4	47.9	18.6	21.1	106	66	91	100	66	76	101	68	65				11	650	1639	48159	10347	36173	0.215
pre	c	14.5	512		6	m	153	32.1	8.3	15.3	32.1	8.7	15.2	94	65	76	89	64	66	90	66	76				11	474	1409	32225	5273	25543	0.164
pre	c	15.4	736		6	m	142.5	32.7	14.9	14.6	32.7	15.9	14.4	92	46	63	91	59	63	85	60	60				12	418	1187	32880	6444	25249	0.196
pre	c	15.1	640		5	m	153.1	39.2	11.4	18.4	39.3	12.1	18.3	96	57	88	95	64	81	98	65	88				10	603	1747	39428	7739	29942	0.196
pre	c	15.4	736		11	m	147.3	40.4	17.3	17.9	40.7	18.3	17.8	121	78	91	115	82	92	113	70	95				11	515	1414	41058	9301	30343	0.227
pre	c	14.3	448		3	m	148.5	46.9	30.7	17.3	46.9	31.2	17.1	95	74	77	90	66	70	81	84	65				10	492	1352	47159	17537	28270	0.372
pre	c	12.2	192		3	f	150.8	43	30.4	15.6	43	30.8	15.5	113	84	94	105	74	82	107	84	80				10	522	1397	43094	15584	26113	0.362
pre	c	14.3	448		10	f	148	40.5	16.9	18	40.5	16.9	18	108	67	74	106	68	72	109	64	71				11	587	1658	40655	7742	31255	0.19
pre	c	13.2	288		4	m	161.8	54.1	32.8	19.6	54.1	33.3	19.4	104	65	74	103	59	68	103	59	59				11	679	1750	53890	21397	30743	0.397
pre	c	12.2	192		2	f	152.3	56.6	37	18.9	56.6	38.2	18.6	96	59	62	80	53	69	96	57	65				11	676	1686	56460	22783	31991	0.404
pre	c	12.2	192		14	f	136.5	25.3	12.7	11.1	25.4	12.5	11.2	131	101	83	83	68	98	73	54	85				11	395	1162	25302	5366	18774	0.212
pre	c	13.1	256		5	f	150.9	49.6	31.7	18	49.8	28.8	18.9	109	64	71	105	66	71	106	69	74				11	585	1605	49714	13731	34378	0.276
pre	c	15.1	640		13	m	130.6	26.9	19.9	10.8	27	20.5	10.8													11	312	1084	26992	6928	18980	0.257
pre	c	14.1	384		6	f	136.5	29.7	21.6	11.7	29.7	21.1	11.8	102	64	78	103	60	81	100	55	80				10	382	1216	29347	7397	20734	0.252
pre	c	14.4	480		3	m	154.8	44.3	20.9	18.7	44.3	19.9	18.9	124	77	59	118	48	59	117	77	64				10	547	1508	44356	11811	31037	0.266
pre	i	11.2	128	102	4	m	147.3	62.7	41.4	19.8				86	63	86	100	66	76	105	67	80				10	585	1709	62715	26960	34046	0.43
pre	i				3	m	147	34.9	8	17.2				108	57	101	116	62	94	106	46	93				10	586	1580	35163	5062	28521	0.144
pre	i	15.3	704	117	3	m	149.5	54.5	33.3	19.7				80	52	66	96	72	65	119	88	57				11	698	1599	54529	21462	31468	0.394
pre	i	15.4	736	107	4	m	148.9	47.5	22.6	20.1				100	54	75	101	63	93	109	59	76				11	599	1551	47441	12754	33136	0.269
pre	i	13.3	320	118	2	f	154.2	48	19.1	20.9				94	56	83	97	55	77	111	71	45				11	650	1736	48136	11772	34628	0.245
pre	i	13.1	256	87	3	m	147	51.4	36.9	17.1				106	52	74	105	47	76	99	61	83				11	491	1440	51365	22096	27829	0.43
pre	i	14.8	608	127	2	f	152.6	42.5	19	18.3				103	53	78	119	92	43	113	56	76				11	621	1627	42594	11807	29160	0.277
pre	i	13.1	256	116	5	f	145.1	33.1	21.5	13.3				91	69	90	89	66	95	82	63	87				11	482	1238	33193	10030	21925	0.302
pre	i	13.1	256	135	3	f	144.9	39	21.7	16.2				98	70	88	99	65	85	96	71	87				11	515	1516	39206	10544	27146	0.269
pre	i	14.5	512	121	3	f	147.6	38.7	24.2	15.3				119	97	76	96	56	81	99	62	90				11	532	1589	39233	9309	28335	0.237
pre	i	19.1	1664	139	3	m	148.3	32.8	5.2	16.4				108	59	66	95	69	73	96	56	64				10	523	1463	32954	5990	25501	0.182
pre	i	13.1	256	76	2	f	142.5	38.5	30.7	13.6				121	72	78	115	63	80	134	70	81				10	432	1239	38478	13802	23437	0.359
pre	i	13.1	256	87	4	m	149.6	32	16	13.7				91	57	75	96	58	71	90	55	70				11	511	1464	32092	7212	23416	0.225
pre	i	11.2	128	112	3	m	146.6	41.2	23.5	16.3				108	73	89	122	66	93	108	68	86				11	507	1457	41353	12291	27605	0.297
pre	i	14.8	608	109	3	m	137.1	33.2	27.9	12				108	72	88	104	74	98	91	65	97				11	438	1224	33157	11414	20519	0.344
pre	i	19.4	1760	118	3	m	142	32	13.7	14.3				106	46	93	108	75	67	110	73	64				10	510	1376	32132	5578	25178	0.174
pre	i	12.1	160	108	3	m	146.8	68.2	43.6	20.9				106	66	94	103	69	92	103	69	92				10	564	1540	68080	30289	36251	0.445
pre	i	13.2	288	139	5	m	144.8	33.3	16.8	14.4				128	102	68	114	71	62	103	63	70				11	474	1434	33349	8020	23895	0.24
pre	i	14.8	608	124	3	m	151.1	37.4	10.4	17.7				100	54	98	101	60	92	103	58	102				11	493	1374	37416	6315	29727	0.169
pre	i				3	f	152	52.6	27.8	20.2	52.6	28	20.1	130	117	64	102	58	60	104	63	62				11	840	1985	52335	17740	32610	0.339
pre	i	13.1	256		2	m	150	44.8	28.9	16.8	44.8	28.7	16.9	98	63	76	98	65	71	98	62	75				10	550	1542	44959	14307	29110	0.318
pre	i	15.7	832		2	m	159	40.2	9.8	19.6	40.2	10.4	19.4	140	102	76	114	70	73	108	64	80	113	68	73
pre	i	17.2	1184		3	m								113	69	67	107	73	66	107	72	65
pre	i	13.1	256		3	m								105	73	72	110	59	70	99	68	79
pre	i	17.7	1344		6	m								114	65	67	112	66	60	111	64	68
pre	i	14.7	576		5	f								122	68	67	122	68	67	122	71	77
pre	i	14.7	576		5	f								114	66	78	110	66	75	108	64	78
pre	i	14.1	384		4	m								127	58	37	86	61	69	91	60	64
pre	i	13.2	288		2	f	149	44.9	31.2	16.2	44.9	31.7	16.1	106	71	71	109	73	67	107	74	68				11	558	1421	44576	17323	25832	0.389
pre	i	13.1	256		8	f	143	39.6	29.2	14.7	39.7	29.4	14.7	109	81	67	109	76	69	110	74	70				10	426	1232	39721	14813	23676	0.373
pre	i	14.3	448		5	m	152	34.3			34.3	11.7	15.9	94	61	73	91	65	72	90	59	63				11	521	1440	34070	7188	25442	0.211
pre	i	18.8	1632		3	f	138	26.8	12.2	12	26.8	11.9	11.9	48	62	69	93	56	67	91	62	71				11	388	1116	26842	5391	20335	0.201
pre	i	19.3	1728		3	f	151	38	11.8	17.9	38	12.9	17.6	88	62	51	88	60	49	88	59	51							0
pre	i	15.3	704		6	f	145	36.7	20.7	15.3	36.8	17.2	16.1	114	75	96	111	64	88	106	70	88							0
pre	i	14.7	576		2	f	157	49.5	25.3	19.9	49.5	25.6	19.8	91	64	65	93	60	65	93	60	65							0
pre	i	14.4	480		2	f	146	42.5	28.1	16.2	42.6	28.2	16.1	88	58	76	88	62	79	88	62	90				11	519	1406	42590	13680	27504	0.321
pre	i	14.4	480		4	m	142	38.3	24.3	15.3	38.3	25	15.1	97	63	70	95	60	72	97	59	70				10	523	1457	38316	11643	25216	0.304
pre	i	17.1	1152		6	m	144	35.6	16.1	15.8	35.6	17.8	15.4	144	93	52	185	102	63	103	75	71				10	555	1439	35726	7357	26930	0.206
pre	i	14.1	384		3	f	154	40	14.9	15.1	40.3	16	18	96	63	68	94	65	65	96	62	64				11	518	1562	40259	8053	30644	0.2
pre	i	14.1	384		3	f	147	42.4	29	15.8	42.4	29.7	15.6	91	54	73	90	57	70	92	60	71				11	516	1471	42454	14409	26574	0.339
pre	i	13.3	320		4	f	152	44.8	29.4	16.8	44.6	27.4	17.1	92	66	87	88	67	88	88	68	90				11	567	1605	44633	16831	26197	0.377
pre	i	18.7	1600		6	m	144	31	15.9	13.4	31	16.4	13.3	94	75	76	99	63	67	89	66	72				11	405	1166	31088	6743	23179	0.217
pre	i	16.3	960		2	m	159	49.1	16.7	22.3	49.1	18.1	21.8	106	63	76	97	58	65	95	64	72				11	716	1839	49352	12179	35334	0.247
pre	i	12.3	224		4	f	147	38.1	19.6	16	38.1	20.6	15.7	85	48	71	79	53	74	79	51	74				11	478	1302	38129	10412	26415	0.273
pre	i	12.3	224		1	f	154	47.4	25.6	18.7	47.4	27.2	18.3	99	53	70	99	58	69	98	53	65				10	573	1600	47244	15997	29647	0.339
pre	i	12.3	224		2	f	160	44.4	20.3	18.7	44.4	21.7	18.4	105	66	76	100	64	76	101	62	79				11	627	1631	44457	13584	29242	0.306
pre	i	15.1	640		5	m	154	36.2	14.4	16.3	36.2	15.6	16	97	64	87	97	57	89	97	56	87				11	564	1516	36414	7981	26917	0.219
pre	i	15.8	864		7	m	149	43.6	22.8	18	43.6	23.6	17.8	105	60	72	111	76	86	109	61	84				10	622	1569	43798	13555	28674	0.309
pre	i	11.1	96		5	m	155	68.3	39.1	22.7	68.3	40.1	22	107	65	70	107	61	75	94	62	73				11	819	1944	68216	30464	35808	0.447
pre	i	14.7	576		3	f	143	42.7	28.3	16.1	42.7	29.5	15.8	103	90	71	99	79	73	91	63	65				11	460	1371	42778	13629	27778	0.319
pre	i	16.5	1024	136	2	m	143.1	35.3	24.1	13.8				99	59	76	100	61	77	89	54	76				11	491	1365	35388	10683	23340	0.302
pre	i	17.1	1152	150	3	f	140.5	29.5	10.5	13.7				109	67	84	91	64	73	103	62	76				11	478	1221	29665	5289	23155	0.178
pre	i	12.2	192	95	2	f	144.3	39.2	29.9	14.2				133	114	115	105	71	85	96	70	83				11	488	1264	39012	13742	24006	0.352
pre	i	18.4	1504	126	2	m	142.3	31	11	14.4				103	64	89	103	59	80	108	60	83				10	498	1457	31195	5659	24079	0.181
pre	i	13.2	288	97	2	f	155.4	59.4	34.3	21				104	61	87	109	66	92	105	64	90				10	631	1691	59316	24054	33571	0.406
pre	i	14.5	512	114	2	m	163.5	35.1	26.7	21.7				105	57	90	104	60	91	106	62	91				11	719	1962	55015	18940	34113	0.344
pre	i	15.1	640	141	5	m	146.8	37.3	17.9	16				113	62	60	91	62	62	98	53	62				11	516	1393	37465	9865	26207	0.263
pre	i	15.6	800		3	f	149.5	40.3	22.4	16.5				96	60	78	95	59	78	97	60	77				11	605	1635	40370	11329	27406	0.281
pre	i	12.3	224	110		m
pre	i			105	2	m	142.2	41.7	30.7	15.1				115	74	89	110	70	86	112	73	86				10	528	1542	41675	13992	26141	0.336
pre	i	13.1	256	115	4	m	156.7	53.1	30.2	19.9				105	64	79	120	72	85	89	62	79				10	679	1742	53142	20405	30995	0.384
pre	i	14.2	416	134	5	m	146.5	42.8	21.3	17.9				109	54	78	106	62	81	105	61	79				11	527	1475	42777	11919	29383	0.279
pre	i	19.6	1824	145	6	m	145.2	36.4	11	17.3				104	67	62	101	71	60	101	67	62				11	685	1748	36580	5633	29199	0.154
pre	i	14.5	512	135	6	m	143.8	32.5	14.6	14.3				99	60	83	94	50	78	90	49	71				11	453	1345	32595	6659	24591	0.204
pre	i	14.1	384	109	10	f	151	50	35.1	17.2				118	69	80	111	64	80	111	66	80				11	621	1691	49916	20167	28058	0.404
pre	i	12.2	192	100	2	m	146.5	50.8	35.1	17.7				108	61	70	132	115	74	113	64	73				11	548	1416	50642	22161	27065	0.438
pre	i	14.7	576	96	2	f	148.7	36.7	21.1	15				82	53	75	83	56	80	82	57	81				10	497	1332	36323	10767	24224	0.296
pre	i	14.7	576	137	3	f	159.7	54.4	22.2	23				98	54	103	101	51	106	97	48	104				10	651	1715	54602	15637	37250	0.286
pre	i				1	m	161	64.4	34.8	23	64.3	35.1	22.8	108	75	87	101	73	85	108	77	93				12	636	1700	64053	25849	36504	0.404
pre	i	18.6	1568		2	m	139	31.7	14.2	14.3	31.7	14.1	14.3	83	65	75	79	65	75	83	63	76				11	428	1267	31746	6296	24183	0.198
pre	i	18.2	1440		10	f	139	32.6	15.9	14.3	32.2	16.4	13.9	93	57	76	57	55	56	89	48	70				10	419	1138	32605	8905	22562	0.273
pre	i	17.1	1152		6	m	145	32.2	14.3	14.9	32.2	17.6	13.7	91	64	69	98	48	68	89	63	71				11	461	1305	32315	7462	23548	0.231
pre	i	14.4	480		6	f	156	34.9	8.3	17	34.9	9.6	18.7	90	59	75	87	59	73	92	54	76				11	573	1437	34909	7023	26449	0.201
pre	i	20.3	1984		4	m	153	36.2	14.4	16.3	36.1	14.3	16.2	105	66	62	98	57	60	103	56	63				11	622	1583	36346	7360	27403	0.203
pre	i	14.1	384		4	m	146	46.2	30.5	17.1	46.5	32.7	16.5	92	57	70	119	89	72	131	116	50				11	546	1562	46273	16350	28361	0.353
pre	i	17.7	1344		5	f	140	29.1	13.6	12.9	29.1	13.6	12.9	101	69	86	101	63	82	101	63	81				10	415	1202	28994	5855	21937	0.202
pre	i	14.3	448		7	f	137	30.7	17	13.1	30.7	16.1	13.3	117	66	93	114	62	101	109	64	99				10	440	1247	30750	7254	22249	0.236
pre	i	14.6	544		2	f	157	42.4	24.5	16.9	42.4	24.7	16.8	103	69	74	100	65	62	100	60	70				11	661	1729	42414	13366	27319	0.315
pre	i	13.2	288		2	m	156	67.4	39.8	22.2	67.4	40.2	24.1	110	67	88	112	58	90	98	62	83				10	746	1971	67297	28878	36448	0.429
pre	i	14.3	448		20	f	149	46.7	25.7	18.7	46.7	25.2	18.8	97	63	78	108	59	73	102	63	81				11	620	1663	46698	13990	31045	0.3
pre	i	15.2	672		3	m	137	35.5	19.7	14.9	35.3	21.6	14.5	90	61	76	93	54	80	85	59	76				11	445	1303	35360	9537	24520	0.27
pre	i	17.4	1248		5	f	155	44.3	16.4	20	44.3	16.8	19.9	114	44	74	118	63	76	117	66	76				10	716	1846	44306	10279	32181	0.232
pre	i	14.2	416		5	f	153	40.7	17.6	18	40.7	18.1	17.6	106	71	84	102	66	73	106	69	76				10	538	1562	40618	10748	28308	0.265
pre	i	19.6	1824		2	f	162	39.9	14.4	18.2	39.7	15.1	17.9	100	70	69	101	66	70	102	71	70				11	708	1688	39448	8734	29026	0.221
pre	c	15.1	640	111	8	f	146	36	19.3	15.2	36.1	20.4	14.9	100	59	56	100	60	65	100	54	63				11	536	1511	35608	8735	25362	0.245
pre	c	16.3	960	147	5	m	145	38	13	17.6	38.1	13.9	17.5	115	73	97	116	63	87	129	71	81				10	503	1626	38456	6541	30289	0.17
pre	c	17.2	1184	134	3	m	151	39.2	13	18.2	39.2	13.9	18	105	68	75	103	67	72	102	68	70				11	624	1657	39380	7411	30312	0.188
pre	c	14.3	448	147	2	m	151	42.8	17.5	19	42.9	18.8	15.9	98	60	54	99	59	61	103	52	58				10	597	1532	43068	10420	31116	0.242
pre	c	14.4	480	105	3	f	146	30.8	13.4	13.7	31	12.7	13.9	102	63	84	103	60	81	104	61	84				10	444	1244	30958	7476	22238	0.241
pre	c	17.1	1152	151	6	f	162	48.6			48.6	18.6	21.4	114	67	78	112	69	77	102	68	76				11	792	2052	48681	10105	36524	0.208
pre	c	14.1	384	121	5	f	154	37.7	18.1	16.2	37.7	18.8	15.9	96	62	77	99	54	72	99	58	76				11	566	1449	37777	9900	26428	0.262
pre	c	14.6	544	147	4	m	159	46.9	19.5	20.3	46.9	19.9	20.2	106	67	64	97	63	65	104	67	64				11	714	1696	47008	14201	31111	0.302
pre	c	15.4	736	76	2	f	149	36	22.1	14.5	36.1	22.7	14.4	108	71	95	106	74	86	104	73	88				11	598	1514	35827	10198	24115	0.285
pre	c	14.3	448	98	6	m	168	48.4	10.8	23.4	48.4	11.6	23.2	125	72	117	121	71	104	124	65	107				11	733	1759	48682	9401	37522	0.193
pre	c	15.8	864	108	4	f	140	30.5	21.1	12.2	30.5	21.5	12.1	98	64	88	95	69	86	124	109	95	99	63	87	10	405	1237	30568	8408	20923	0.275
pre	c	17.2	1184	147	1	m	164	41.4	10.9	19.7	41.4	11.6	19.5	105	61	76	107	49	76	103	57	90				12	750	1830	41333	6263	33240	0.152
pre	c	12.3	224	118	4	m	150	47.4	29.6	17.6	47.5	31.6	17.1	104	59	59	94	61	57	100	55	58				12	566	1606	47441	16792	29043	0.354
pre	c	16.7	1088	125	7	m	152	37.4	16.8	16.4	37.4	18.4	16.1	112	63	97	111	63	93	99	66	66				11	529	1570	37155	9030	26555	0.243
pre	c	16.3	960	121	7	m	139	26.6	9.3	12.3	26.6	9.9	12.2	102	66	78	101	72	74	102	71	75				11	442	1151	26742	3489	22102	0.13
pre	c	14.4	480	128	8	m	139	32.7	22.5	13				100	69	68	100	68	66	108	60	90				11	392	1290	32730	8949	22491	0.273
pre	c	13.3	320	80	4	m	152	48.2	27	18.9	48.2	26.8	18.9	107	60	56	106	62	56	115	58	61				10	679	1651	47733	15698	30384	0.329
pre	c	15.1	640	137	9	m	148	39.8	21.2	16.5	39.8	22.5	16.2	100	64	63	96	63	62	96	57	62				11	583	1471	39994	10471	28052	0.262
pre	c	17.1	1152	140	6	m	149	37.1	15.2	16.6	37.1	15.3	16.6	104	67	74	105	74	85	98	63	89				11	600	1586	37339	7795	27958	0.209
pre	c	14.1	384	107	3	f	137	39.9	30.5	14.5	40	31.5	14.3	106	65	78	104	60	75	105	58	77				10	495	1379	39993	13047	25567	0.326
pre	c	15.4	736	117	7	m	154	37.9	11.9	17.8	37.9	12.1	17.7	102	66	99	97	68	99	101	66	98				11	540	1358	38149	8254	28537	0.216
pre	c	16.5	1024	142	6	m	141	33.5	11.4	15.7	33.5	12.1	15.5	94	58	79	93	58	77	92	53	74				11	453	1275	33687	6801	25611	0.202
pre	c	14.2	416	143	4	m	150	51.6	27.8	20.2	51.6	28.7	19.9	102	68	82	103	63	78	101	64	77				10	658	1681	51584	17190	32713	0.333
post	i	19.6	1824		5	m	132	25.6	10.6	11.6				105	60	73	96	54	74	94	57	78				11	353	1090	25700	4202	20408	0.164
post	i	13.1	256		3	f	149	46.8	30.2	17.2				94	56	65	85	52	65	94	55	78				11	510	1375	46693	16188	29130	0.347
post	i	12.2	192		3	m	169	63.8	31.1	24.2				110	69	80	107	62	77	99	64	71				11	736	1808	63931	23729	38394	0.371
post	i	14.2	416		3	f	149	40.4	25.7	16				97	58	86	96	61	79	96	60	79				11	569	1527	41236	14314	25395	0.347
post	i	15.6	800		3	m	160	43.3	17.9	19				94	61	75	93	60	78	97	58	76				11	688	1751	43036	11600	29685	0.27
post	i	15.5	768		2	f	151	45.2	23.6	18.4				92	63	60	98	64	64	93	67	79				11	555	1618	45097	13361	30118	0.296
post	i	17.5	1280		2	f	147	30.3	9.6	20.5				82	60	75	87	61	75	86	64	77				11	493	1375	30525	5309	23841	0.174
post	i	14.3	448		3	f	150	46	33	16.1				95	70	78	93	64	56	90	56	56				11	603	1565	45874	16785	27524	0.366
post	i	13.2	288		3	f	164	47.4	19.2	20.5				136	94	57	98	66	87	88	74	94				11	751	2022	47291	11010	34259	0.233
post	i	15.5	768		2	m	150	46.6	29.6	17.4				97	66	77	96	69	82	94	65	78				11	584	1506	46449	15854	29089	0.341
post	i	14.1	384		5	f	150	48.9	35	17				91	66	90	98	56	82	92	68	91				11	624	1588	48748	19365	27795	0.397
post	i	15.1	640		2	m	151	49.9	29.7	18.8				96	65	66	90	65	65	92	65	67				11	536	1503	49783	18872	29408	0.379
post	i	14.5	512		6	f	160	49.6	16.6	22.5				98	67	72	103	66	74	99	62	61				11	670	1736	49536	11034	36766	0.223
post	i	15.7	832		4	m	155	34.2	10.1	16.2				87	71	80	88	71	85	91	77	82				11	494	1451	34370	6040	26879	0.176
post	i	17.2	1184		2	m	145	33.8	13.4	15.4				88	58	69	91	56	66	89	55	64				12	441	1239	33710	7432	25039	0.22
post	i	17.8	1376		4	m	156	41	11	19.6				98	65	88	98	66	93	98	65	92				11	639	1786	41345	7403	32156	0.179
post	i	15.7	832		5	m	150	41.5	15.6	19				110	80	101	105	79	95	108	75	102				11	550	1515	41589	8001	32073	0.192
post	i	14.8	608		3	m	150	51.1	32.1	18.5				93	71	79	94	66	76	93	63	79				11	517	1420	50983	20044	29519	0.393
post	i	13.4	352		3	f	151	45	33.3	15.6				97	75	95	97	66	85	93	63	86				10	541	1443	44695	17539	25713	0.392
post	i	15.3	704		5	f	149	42.1	18.3	18.3				101	60	85	103	63	94	101	58	88				11	613	1744	42240	8362	32134	0.198
post	i	13.2	288		3	m	164	57.1	32	20.9				106	64	84	111	60	81	116	63	85				11	694	1771	56856	22317	32768	0.393
post	i	13.2	288		2	f	153	58	37.2	19.3				97	54	79	98	55	73	97	55	83				11	677	1771	58116	23141	33204	0.398
post	i	13.3	320		3	f	136	25.6	10.7	11.5				100	86	76	82	64	94	81	65	91				11	410	1179	25684	5325	19180	0.207
post	i	13.3	320		2	f	151	50.4	28.6	19.2				98	64	80	99	63	87	99	64	87				11	596	1635	50176	13612	34929	0.271
post	i	14.8	608		7	m	130	27.1	21.2	10.8				88	64	80	85	60	80	84	61	76				11	322	1072	26921	7060	18789	0.262
post	i	15.2	672		4	f	138	30	20.2	12.1				89	61	71	89	55	78	91	57	73				11	418	1298	29743	7569	20876	0.254
post	i	16.8	1120		6	m	155	44.5	20	19				77	56	52	98	71	66	99	68	61				10	565	1578	44867	11910	31379	0.265
post	i	12.1	160	118	2	m	149	65.9	40.6	21.3				105	67	81	101	73	81	99	70	80				11	620	1776	65782	27939	36067	0.425
post	i	16.3	960	125	3	m	151	57.8	33.5	21				103	64	52	103	64	67	104	67	64				11	722	1692	57816	22334	33790	0.386
post	i	16.7	1088	116	3	m	150	50.1	22.5	21.3				114	65	66	101	69	69	103	58	62	104	62	62	11	607	1674	50142	14949	33519	0.298
post	i	14.6	544	115	5	f	155	47.6	21	20.3				106	62	66	107	62	60	105	60	62				11	666	1789	47625	11877	33959	0.249
post	i	13.3	320	101	2	m	150	53	37.4	17.6				102	59	79	101	56	77	101	58	78				11	516	1484	52921	22453	28984	0.424
post	i	16.8	1120	127	3	f	154	43.2	19.8	18.5				119	56	56	112	61	52	113	55	52				11	657	1691	43116	12025	29400	0.279
post	i	14.3	448	120	2	f	148	34.7	19.4	14.4				90	66	82	88	65	85	86	63	81				11	486	1265	34689	9378	24046	0.27
post	i	13.4	352	131	4	f	146	42.2	23.2	17.3				102	74	83	99	77	87	101	70	83				12	531	1600	42153	12413	28140	0.294
post	i	13.4	352	128	9	f	149	40	30	14.6				91	68	76	92	67	77	92	62	76				12	546	1639	40116	9982	28495	0.249
post	i	20.5	2048	143	6	m	143	34.3	13.2	15.7				95	63	78	97	62	83	95	62	78				11	547	1498	34080	6005	26577	0.176
post	i				5	m								89	64	70	90	63	71	90	65	72
post	i	13.2	288	77	3	f	149	38.9	28.5	14.3				93	69	78	91	58	73	93	64	73				10	472	1282	38665	13725	23658	0.355
post	i	12.2	192	93	1	m	152	33.8	15.3	14.8				102	65	79	98	69	78	98	69	90				12	516	1462	34248	6985	25801	0.204
post	i	12.2	192	106	2	m	149	43.2	18.3	20.5				113	72	76	112	68	72	113	61	69				11	538	1498	43207	13276	28433	0.307
post	i	18.6	1568	120	2	m	143	32.5	14.9	12.2				106	70	68	105	71	67	106	70	67				11	535	1417	32644	5347	25880	0.164
post	i	14.2	416	105	5	m	150	69.8	42	22.1				111	63	72	107	61	68	111	59	68				10	598	1596	69737	30279	37862	0.434
post	i	18.2	1440	153	7	m	145	34.5	17.8	14.9				101	66	76	113	67	70	102	69	78	103	66	79	11	487	1424	34591	7841	25326	0.227
post	i	16.7	1088	162	3	m	155	39.7	9.7	19.3				103	66	81	97	61	82	100	63	84				11	543	1461	39930	6311	32158	0.158
post	i	14.3	448	95	3	f	165	53.4	24.1	21.7				123	108	65	94	66	73	93	65	72				11	871	2070	53337	17124	34143	0.321
post	i	14.1	384	133	4	m	152	46.5	27.5	17.9				90	57	68	92	56	68	88	56	71				11	577	1593	46530	14362	30575	0.309
post	i	21.3	2240	136	2	m	162	42.4	9.9	20.7				105	62	63	106	63	68	107	60	67				11	665	1637	42414	8654	32123	0.204
post	i	14.1	384	93	4	m	154	48.4	21.3	20.6				110	67	70	106	67	43	106	70	74				11	646	1556	48417	12392	34469	0.256
post	i	13.1	256		4	m								84	71	88	83	64	81	89	61	84
post	i	19.3	1728	171	3	m	160	52.2	17.4	23.6				100	57	67	108	54	73	82	84	65				12	868	2103	52176	12933	37140	0.248
post	i	15.6	800	90	2	f	159	46.8	22	19.4				96	64	78	97	62	87	96	54	79				11	620	1696	46801	13907	31198	0.297
post	i	15.1	640	112	4	f	154	36.1	14.5	16.3				86	64	83	83	62	83	83	54	63				11	566	1449	35968	8166	26353	0.227
post	i	14.3	640	118	2	f	151	47.2	31.7	16.9				100	60	68	100	62	64	104	64	68				11	583	1470	47122	17711	27941	0.376
post	i	14.6	544	97	5	f	144	40.6	30.5	14.8				93	68	76	93	71	80	94	66	80				11	439	1250	40530	15465	23815	0.382
post	i	15.4	736	131	6	m	154	35.7	11.5	16.6				91	57	74	89	56	75	90	57	75				11	569	1509	35319	7733	26077	0.219
post	i	15.1	640	100	4	f	140	27.5	12.5	12.2				90	64	71	86	62	74	89	63	82				11	399	1157	27522	5607	20758	0.204
post	i	15.1	640	100	5	f	147	38.6	20.8	16				104	72	80	108	71	90	110	73	87				11	551	1430	38751	11468	25853	0.296
post	i	15.5	768	100	4	f	149	45.6	28.4	17.4				100	54	90	88	60	85	77	61	95				11	542	1463	45535	15060	29012	0.331
post	i	14.1	384	100	3	m	143	39.3	26.6	15.2				91	59	71	92	57	72	91	52	72				11	544	1497	39355	11882	25976	0.302
post	i	16.6	1056	146	3	m	145	36.5	16.6	16.1				87	54	64	91	56	67	86	51	64				11	581	1484	36677	7533	27660	0.205
post	i	14.5	512	120	3	f	155	44.8	25.9	17.7				87	65	80	89	62	76	89	60	80				11	586	1647	44779	16171	26961	0.361
post	i	15.6	800	150	3	m	146	31.3	16.4	13.5				88	66	70	89	67	69	90	69	70				11	406	1194	31404	7087	23123	0.226
post	i	14.3	640	145	4	m	160	50.3	16.5	22.9				108	57	64	97	57	75	N/A	N/A	N/A				11	744	1915	50526	13171	35440	0.261
post	i			113	10	f	151	39.1	17.9	16.8				90	59	70	91	50	68	94	55	71				11	519	1341	39174	10006	27827	0.255
post	i	13.4	352	98	3	f	160	45.1	21.2	18.8				107	62	86	97	64	81	102	61	98				11	635	1672	45077	12744	30661	0.283
post	i	14.5	512	144	6	m	156	36.4	14.8	16.3				96	60	81	92	55	86	94	59	92				11	569	1545	36408	7476	27387	0.205
post	i	15.2	672	135	9	m	150	46	25.9	18.2				107	62	83	104	65	78	107	65	87				11	620	1576	45829	15017	29236	0.328
post	i	17.5	1280	112	2	m	157	69.2	38.1	23.3				95	60	77	107	61	82	93	64	83				11	828	1934	69317	29526	37857	0.426
post	i	14.1	384	96	6	f	144	43.9	25.2	17.3				91	54	75	97	51	85	92	57	80				11	500	1447	44069	13645	28977	0.31
post	i	16.7	1088	126	4	m	146	37.8	23.3	15.2				117	61	65	105	67	84	101	61	86	96	54	82	12	534	1428	37809	11586	24795	0.306
post	i	17.5	1280	152	6	f	142	30.4	10.9	14.1				96	63	74	96	62	74	96	67	75				11	488	1250	30397	5598	23549	0.184
post	i	13.2	288	97	4	f	145	40.6	31.9	14.3				102	65	95	92	63	87	93	65	91	94	64	90	11	504	1277	40401	14370	24754	0.356
post	i	19.2	1696	129	3	m	144	31.4	6.6	15.4				94	61	76	101	58	87	137	67	76	104	61	78	11	518	1479	31490	5232	24779	0.166
post	i	14.1	384	112	4	f	157	60.5	34.2	21.5				99	61	80	106	65	74	103	63	75				10	681	1811	60500	24733	33956	0.409
post	i	14.2	416	114	2	m	166	56.8	26.4	22.6				110	73	103	109	73	97	110	66	94				11	755	1957	56480	18343	36180	0.325
post	i	14.3	640	138	6	m	148	38.1	19.2	16.2				108	80	92	103	71	62	109	60	56	119	69	71	11	531	1424	38116	9912	26780	0.26
post	i	16.1	896	138	7	f	152	41.7	23.7	16.9				103	69	85	99	68	83	99	64	82				12	644	1698	41594	11989	27907	0.288
post	i	13.3	320	108	3	m	142	32.1	22.5	12.6				100	70	86	97	67	100	101	72	88				11	381	1187	31994	10381	20426	0.324
post	i	16.2	928	106	2	m	144	42.3	28.6	16				106	68	85	106	64	80	103	59	77				11	545	1582	42350	13831	26937	0.327
post	i	14.7	576	104	4	m	158	54.7	29.2	20.9				100	69	60	102	67	66	101	63	65				11	696	1791	54861	20529	32541	0.374
post	i	14.1	384	122	4	m	148	43	22.4	17.8				108	60	71	105	64	72	109	62	81				11	549	1507	43192	12636	29049	0.293
post	i	21.3	2240	142	14	m	147	37.6	10.1	18.2				106	73	64	102	59	60	114	58	69	109	67	59	11	715	1795	37904	6039	30070	0.159
post	i	13.3	320	153	5	m	145	33.1	13.2	15				102	62	75	96	65	79	113	94	79	94	60	76	11	476	1384	33423	6567	25472	0.196
post	i	14.3	640	117	3	f	153	50.4	33	18				105	63	78	106	63	79	106	64	80				11	639	1729	50487	18653	30105	0.369
post	i	13.2	288	92	4	m	148	51.7	33.4	18.6				107	62	69	105	61	70	102	53	71				11	563	1426	51879	20665	29788	0.398
post	i	15.4	736	111	4	f	150	36	18.7	15.3				75	60	68	77	60	74	76	60	76				11	506	1360	36058	10003	24695	0.277
post	i	18.3	1472	132	4	f	161	55.3	20.7	23.9				105	61	85	102	56	95	100	55	82				11	699	1820	55665	14490	39355	0.26
post	i	12.1	160	120	4	m	164	66.9	28.3	26.6				96	65	92	109	63	91	101	66	89				12	677	1733	66660	25443	39484	0.382
post	i	17.4	1248	114	5	m	140	31.6	13.9	14.3				78	64	75	78	63	72	76	56	79				11	446	1306	31654	5870	24478	0.185
post	i	16.5	1024	111	6	f	140	33.2	19.5	13.8				82	62	76	80	62	72	89	59	72				11	442	1187	33340	9199	22954	0.276
post	i	15.1	640	116	7	m	147	32.8	16.7	14.1				90	67	72	94	68	72	95	68	79				11	466	1320	32907	7463	24124	0.227
post	i	14.3	640	112	3	f	158	36.8	9.5	17.7				110	70	71	78	46	86	83	51	83				11	602	1475	37061	6769	28817	0.183
post	i	20.5	2048	134	6	m	154	36.7	11.8	17.1				44	57	62	98	54	62	95	57	62				11	645	1634	36962	7131	28197	0.193
post	i	14.3	640	123	3	m	147	47.1	30.6	17.3				95	57	83	101	66	82	105	58	86				11	578	1557	47142	15846	29739	0.336
post	i	14.6	544	94	7	f	141	30.2	13.8	13.4				87	55	76	81	56	75	80	53	76				10	429	1241	30297	6236	22820	0.206
post	i	16.2	928	139	3	f	140	32.8	14	14.7				94	57	72	102	59	88	129	101	80				10	463	1298	32923	6664	24961	0.202
post	i	12.3	224	118	2	m	158	70.2	38.9	23.5				109	63	83	96	81	75	105	63	86				11	777	2066	70103	29352	38685	0.419
post	i	15.4	736	149	11	f	150	48.4	23.8	20				95	58	79	87	64	77	93	60	75				11	648	1707	48279	14170	32402	0.294
post	i	14.1	384	121	3	m	138	34.1						119	86	45	97	61	79	93	57	80				11	432	1280	34149	8699	24170	0.255
post	i	16.3	960	148	4	f	158	45.9	14.7	21.1				86	49	70	89	50	71	90	50	70				11	733	1916	46377	9965	34496	0.215
post	i	14.1	384	125	2	f	155	43.2	18	18.9				103	65	80	104	70	81	104	64	79				11	563	1607	43317	10529	31181	0.243
post	i	18.6	1568	124	5	f	163	41.4	11.4	19.6				91	58	75	92	57	76	90	59	74				11	746	1737	41601	8045	31819	0.193
post	c	14.3	640	92	4	f	148	36.8	18.6	15.7				95	63	77	97	63	80	98	68	82				11	569	1595	36688	9870	25223	0.269
post	c	16.7	1088	158	10	m	146	38.3	12.7	17.9				122	105	99	109	73	87	109	66	86				11	548	1702	38540	6602	30236	0.171
post	c	19.1	1664	147	6	m	152	39.4	12.8	18.4				99	59	68	100	55	70	99	58	69				11	658	1694	39725	7160	30871	0.18
post	c	14.7	576	150	4	m	153	45.9	20.3	19.8				99	71	55	92	53	69	104	51	63				11	625	1604	46065	12759	31702	0.277
post	c			127	5	f	164	49.3	17	22.2				91	62	76	94	58	76	94	65	76				11	825	2146	49613	9977	37490	0.201
post	c	14.6	544	102	3	f	155	40	18.9	17.1				101	62	72	99	63	82	106	67	80				11	609	1497	40068	10104	28467	0.252
post	c	14.6	544	136	12	m	160	47.8	19.5	20.7				99	61	72	101	60	70	108	61	72				11	746	1725	48082	14200	32157	0.295
post	c	16.1	896	94	4	f	150	35.9	21.7	14.5				103	67	101	101	70	103	99	64	91				11	623	1566	35983	9918	24499	0.276
post	c	15.4	736	139	2	m	170	48.5	10.5	23.6				123	69	83	114	67	49	103	71	81				11	781	1872	48693	9060	37761	0.186
post	c	15.5	768	100	3	f	141	30.5	19	12.6				76	54	79	87	71	86	76	56	92				11	413	1250	30453	8392	20811	0.276
post	c	18.6	1568	158	4	m	167	42.4	9.2	20.8				101	64	73	95	67	72	93	60	76				12	789	1907	42770	6278	34585	0.147
post	c	13.4	352	119	3	m	151	49.2	29.5	18.4				94	61	69	92	62	82	95	57	67				12	586	1661	49177	16611	30905	0.338
post	c	12.2	192	102	2	m	152	54.6	36	18.6				100	68	59	99	66	59	106	64	60				11	588	1611	54511	23337	29563	0.428
post	c	16.3	960	122	7	m	153	38.1	15.8	17				109	70	99	105	70	83	104	70	79				11	555	1603	38129	9018	27508	0.237
post	c	16.1	896	133	5	m	140	27.5	7.8	13				103	66	76	97	69	69	99	66	69				11	462	1185	27642	3371	23086	0.122
post	c	15.2	672	124	3	m	149	41.2	20.5	17.4				96	62	74	95	58	75	92	59	70				11	600	1524	41237	11266	28447	0.273
post	c	19.8	1888	133	8	m	151	38	13.2	17.5				104	65	73	104	65	76	100	65	78				11	619	1635	38258	8058	28565	0.211
post	c	14.1	384	116	3	f	139	41.5	30.4	15.2				95	63	82	93	62	83	98	59	83				11	507	1405	41535	13598	26532	0.327
post	c	16.2	928	120	5	f	157	39.6	11.3	18.8				90	64	81	90	61	80	89	63	81				11	570	1413	39714	8047	30254	0.203
post	c	15.7	832	134	4	m	143	35.2	12.5	16.4				103	62	67	103	87	71	105	63	71				11	467	1316	35333	7478	26539	0.212
post	c	14.6	544	141	8	m	151	53.4	28.6	20.7				103	60	68	100	58	72	99	57	72				11	688	1759	53346	18924	32663	0.355

## Sheet: abbreviations
IR1C	Intermittent Recovery level 1 for children
SLJ	Standing Long Jump
SYS	Systolic Blood Pressure
DIA	Diastolic Blood Pressure
RHR	Resting Heart Rate
BMC	Bone Mineral Content
LBM	Lean Body Mass
i	intervention
c	control
